# Supplementary material for: A Multifunctional Cationic Waterborne Polyurethane System with High Fire-Safety and Antibacterial Performance Enabled by Phosphorous Acid-Protonated Chitosan
Source: Biomimetics (Basel). 2026 Jun 1;11(6):384. doi: 10.3390/biomimetics11060384 (PMC13297329; doi:10.3390/biomimetics11060384)
Supplement: Supplementary file 1 [file biomimetics-11-00384-s001.zip]

Archive with 1 entries (1 files):
- biomimetics-4331869-supplementary.pdf
